# Supplementary material for: Using Facebook advertising data to describe the socio-economic situation of Syrian refugees in Lebanon
Source: Front Big Data. 2022 Nov 30;5:1033530. doi: 10.3389/fdata.2022.1033530 (PMC9748280; doi:10.3389/fdata.2022.1033530)
Supplement: Supplementary file 1 [file Data_Sheet_1.xlsx]

## Sheet: Country
name	Host_age_13_plus_all_genders	Refugee_age_13_plus_all_genders	Host_ages_15_to_19_male	Host_ages_15_to_19_female	Host_ages_20_to_24_male	Host_ages_20_to_24_female	Host_ages_25_to_29_male	Host_ages_25_to_29_female	Host_ages_30_to_34_male	Host_ages_30_to_34_female	Host_ages_35_to_39_male	Host_ages_35_to_39_female	Host_ages_40_to_44_male	Host_ages_40_to_44_female	Host_ages_45_to_49_male	Host_ages_45_to_49_female	Host_ages_50_to_54_male	Host_ages_50_to_54_female	Host_ages_55_to_59_male	Host_ages_55_to_59_female	Host_ages_60_to_64_male	Host_ages_60_to_64_female	Host_age_65_plus_male	Host_age_65_plus_female	Refugee_ages_15_to_19_male	Refugee_ages_15_to_19_female	Refugee_ages_20_to_24_male	Refugee_ages_20_to_24_female	Refugee_ages_25_to_29_male	Refugee_ages_25_to_29_female	Refugee_ages_30_to_34_male	Refugee_ages_30_to_34_female	Refugee_ages_35_to_39_male	Refugee_ages_35_to_39_female	Refugee_ages_40_to_44_male	Refugee_ages_40_to_44_female	Refugee_ages_45_to_49_male	Refugee_ages_45_to_49_female	Refugee_ages_50_to_54_male	Refugee_ages_50_to_54_female	Refugee_ages_55_to_59_male	Refugee_ages_55_to_59_female	Refugee_ages_60_to_64_male	Refugee_ages_60_to_64_female	Refugee_age_65_plus_male	Refugee_age_65_plus_female	Host_2G_Network_frac	Host_3G_Network_frac	Host_4G_Network_frac
Lebanon	2600000	720000	160000	140000	230000	200000	280000	220000	180000	150000	140000	120000	100000	90000	90000	82000	71000	67000	57000	56000	35000	33000	49000	43000	59000	26000	110000	41000	130000	53000	83000	28000	49000	15000	28000	9200	17000	6700	10000	4700	6100	3400	3200	2100	5700	3800	0.00176923	0.142308	0.319231
[truncated: 49 more columns]

## Sheet: Governorates
name	Host_age_13_plus_all_genders	Refugee_age_13_plus_all_genders	Refugee_2G_Network_frac	Refugee_3G_Network_frac	Refugee_4G_Network_frac	Refugee_Wifi_frac	Refugee_iOS_frac	Refugee_Android_frac	Refugee_Highend_phones_frac	Refugee_College_frac	registered_refugees_unhcr_30nov2019	perc_below_poverty_line	mean_per_capita_income_USD
Beirut Governorate	1100000	280000	0.00464286	0.164286	0.260714	0.135714	0.0892857	0.357143	0.0289286	0.210345	16535	40.5	108.56
Bekaa Governorate	330000	130000	0.00538462	0.130769	0.215385	0.0676923	0.0407692	0.307692	0.0146154	0.161538	343414	88.9	44.17
Mount Lebanon Governorate	290000	110000	0.00454545	0.145455	0.209091	0.0909091	0.0672727	0.336364	0.02	0.21	209077	60.5	76.68
El Nabatieh Governorate	150000	25000	0.004	0.116	0.2	0.048	0.052	0.288	0.02	0.16	37679	72.2	63.89
North Governorate	490000	100000	0.006	0.18	0.28	0.061	0.058	0.35	0.019	0.17	242815	78.65	70.81
South Governorate	300000	52000	0.00392157	0.107843	0.196078	0.0862745	0.0627451	0.333333	0.0235294	0.184314	66593	69.6	59.28

## Sheet: 2020
name	perc_lessThan_SMEB	Per_capita_income_all_households_LBP	Host_iOS_frac_yr20	Refugee_iOS_frac_yr20
Beirut Governorate	71.118	133564	0.218182	0.108333
Bekaa Governorate	95.0212	25902.6	0.116667	0.040625
Mount Lebanon Governorate	81.7368	94988.1	0.152174	0.0652174
El Nabatieh Governorate	86.8192	82843.3	0.130769	0.06
North Governorate	91.1754	43854.7	0.133962	0.0636364
South Governorate	87.1431	108962	0.141176	0.0701754
